# Supplementary material for: A proposal on bird focal species selection for higher tier risk assessments of plant protection products in the EU
Source: Integr Environ Assess Manag. 2025 Jan 6;21(3):649–56. doi: 10.1093/inteam/vjae048 (PMC12047016; doi:10.1093/inteam/vjae048)
Supplement: vjae048_Supplementary_Data [file vjae048_supplementary_data.zip]

Archive with 3 entries (2 files):
- vjae048_Supplementary_Data/
- vjae048_Supplementary_Data/Supplements 1 - studies overview - feeding groups - full tables.docx
- vjae048_Supplementary_Data/Supplements 2 - statistical analysis.docx
